# Supplementary material for: Genome-Wide Identification of the GS3 Gene Family and the Influence of Natural Variations in BnGS3-3 on Salt and Cold Stress Tolerance in Brassica napus
Source: Plants (Basel). 2025 Apr 7;14(7):1145. doi: 10.3390/plants14071145 (PMC11991296; doi:10.3390/plants14071145)
Supplement: Supplementary file 1 [file plants-14-01145-s001.zip › Table S5.xlsx]

## Sheet: Table S1
Table S5. Primers used for qRT-PCR and vector construction.
Primer sets	Forwards primer sequences	Reverse primer sequences	Purpose
q-BnGS3-3	AATCACCGACCACAATGGCT	TTCGGACACTTCCTCAGAGT	qRT-PCR
BnActin2	TGTTCCCTGGAATTGCTGACCGTA	TGCGACCACCTTGATCTTCATGCT	qRT-PCR
c-BnGS3-3-promer	AAGAAAAGCCCTATAATCACATCAGC	TGTGGTCGGTGATTATCTTCTCTG	clone
v-pBnGS3-3pro-GreenⅡ-0800-LUC	ctatagggcgaattgggtaccAAGAAAAGCCCTATAATCACATCAGC	atcgataccgtcgacctcgagTGTGGTCGGTGATTATCTTCTCTG	vector construction
