# Supplementary material for: Genome-Wide Identification of the GS3 Gene Family and the Influence of Natural Variations in BnGS3-3 on Salt and Cold Stress Tolerance in Brassica napus
Source: Plants (Basel). 2025 Apr 7;14(7):1145. doi: 10.3390/plants14071145 (PMC11991296; doi:10.3390/plants14071145)
Supplement: Supplementary file 1 [file plants-14-01145-s001.zip › Table S1.xlsx]

## Sheet: Table S1
Table S1. Brassica napus GS3 genes and their encoded proteins.
Gene name	Phytozome ID	Chr	Start Position (bp)	End Position (bp)	CDS (bp)	ORF (aa)	Molecular Weight (kD)	Isoelectric Point (PI)	Instability Index	Aliphatic Index	Grand Average of Hydropat-hicity
BnGS3-1	XP_013740247.2	A3	4119434	4122299	714	237	25.76	8.7	65	54.3	0.003
BnGS3-2	XP_013665901.1	A10	13638514	13641604	732	243	26.59	8.71	74.48	52.55	-0.06
BnGS3-3	XP_048602462.1	C2	4314636	4317546	798	265	28.96	8.78	68.78	46	0.001
BnGS3-4	XP_048608075.1	C3	5269127	5271905	717	238	25.83	8.62	65.16	51.64	-0.063
BnGS3-5	XP_013705500.2	C9	53810307	53813501	738	245	26.7	8.62	73.01	48.16	-0.125
