# Supplementary material for: Genome-Wide Identification of the GS3 Gene Family and the Influence of Natural Variations in BnGS3-3 on Salt and Cold Stress Tolerance in Brassica napus
Source: Plants (Basel). 2025 Apr 7;14(7):1145. doi: 10.3390/plants14071145 (PMC11991296; doi:10.3390/plants14071145)
Supplement: Supplementary file 1 [file plants-14-01145-s001.zip › Table S2.xlsx]

## Sheet: Table S2
Table S2. Details of the cis-elements identified in this study.
GeneID	cis.start	cis.end	Type	sequence	Function
BnGS3-1	72	66	ARE	AAACCA	cis-acting regulatory element essential for the anaerobic induction
BnGS3-1	101	107	Box 4	ATTAAT	part of a conserved DNA module involved in light responsiveness
BnGS3-1	241	247	TGA-element	AACGAC	auxin-responsive element
BnGS3-1	246	252	MBS	CAACTG	MYB binding site involved in drought-inducibility
BnGS3-1	251	242	TC-rich repeats	GTTTTCTTAC	cis-acting element involved in defense and stress responsiveness
BnGS3-1	270	278	AE-box	AGAAACAA	part of a module for light response
BnGS3-1	425	430	CGTCA-motif	CGTCA	cis-acting regulatory element involved in the MeJA-responsiveness
BnGS3-1	453	459	GT1-motif	GGTTAA	light responsive element
BnGS3-1	487	481	CCAAT-box	CAACGG	MYBHv1 binding site
BnGS3-1	634	629	CGTCA-motif	CGTCA	cis-acting regulatory element involved in the MeJA-responsiveness
BnGS3-1	1042	1048	ARE	AAACCA	cis-acting regulatory element essential for the anaerobic induction
BnGS3-1	1259	1268	TCA-element	CCATCTTTTT	cis-acting element involved in salicylic acid responsiveness
BnGS3-1	1333	1339	GT1-motif	GGTTAA	light responsive element
BnGS3-1	1428	1420	GA-motif	ATAGATAA	part of a light responsive element
BnGS3-1	1518	1508	O2-site	GATGACATGG	cis-acting regulatory element involved in zein metabolism regulation
BnGS3-1	1578	1585	ABRE	AACCCGG	cis-acting element involved in the abscisic acid responsiveness
BnGS3-1	1753	1747	CAT-box	GCCACT	cis-acting regulatory element related to meristem expression
BnGS3-1	1975	1981	LTR	CCGAAA	cis-acting element involved in low-temperature responsiveness
BnGS3-1	1984	1974	O2-site	GATGACATGG	cis-acting regulatory element involved in zein metabolism regulation
BnGS3-2	101	110	circadian	CAAAGATATC	cis-acting regulatory element involved in circadian control
BnGS3-2	146	138	O2-site	GATGA(C/T)(A/G)TG(A/G)	cis-acting regulatory element involved in zein metabolism regulation
BnGS3-2	336	327	ABRE	GACACGTGGC	cis-acting element involved in the abscisic acid responsiveness
BnGS3-2	349	354	CGTCA-motif	CGTCA	cis-acting regulatory element involved in the MeJA-responsiveness
BnGS3-2	532	538	TCT-motif	TCTTAC	part of a light responsive element
BnGS3-2	623	629	ARE	AAACCA	cis-acting regulatory element essential for the anaerobic induction
BnGS3-2	625	635	chs-Unit 1 m1	ACCTAACCCGG	part of a light responsive element
BnGS3-2	629	636	ABRE	AACCCGG	cis-acting element involved in the abscisic acid responsiveness
BnGS3-2	662	655	GT1-motif	GGTTAAT	light responsive element
BnGS3-2	667	673	LTR	CCGAAA	cis-acting element involved in low-temperature responsiveness
BnGS3-2	725	718	TCCC-motif	TCTCCCT	part of a light responsive element
BnGS3-2	752	746	MBS	CAACTG	MYB binding site involved in drought-inducibility
BnGS3-2	896	889	MRE	AACCTAA	MYB binding site involved in light responsiveness
BnGS3-2	934	929	CGTCA-motif	CGTCA	cis-acting regulatory element involved in the MeJA-responsiveness
BnGS3-2	938	947	O2-site	GATGATGTGG	cis-acting regulatory element involved in zein metabolism regulation
BnGS3-2	1044	1050	ARE	AAACCA	cis-acting regulatory element essential for the anaerobic induction
BnGS3-2	1058	1066	O2-site	GATGA(C/T)(A/G)TG(A/G)	cis-acting regulatory element involved in zein metabolism regulation
BnGS3-2	1060	1055	CGTCA-motif	CGTCA	cis-acting regulatory element involved in the MeJA-responsiveness
BnGS3-2	1061	1055	G-box	CACGTC	cis-acting regulatory element involved in light responsiveness
BnGS3-2	1062	1067	ABRE	ACGTG	cis-acting element involved in the abscisic acid responsiveness
BnGS3-2	1104	1098	G-box	CACGTC	cis-acting regulatory element involved in light responsiveness
BnGS3-2	1105	1110	ABRE	ACGTG	cis-acting element involved in the abscisic acid responsiveness
BnGS3-2	1148	1139	HD-Zip 3	GTAAT(G/C)ATTAC	protein binding site
BnGS3-2	1198	1192	Box 4	ATTAAT	part of a conserved DNA module involved in light responsiveness
BnGS3-2	1273	1266	TATC-box	TATCCCA	cis-acting element involved in gibberellin-responsiveness
BnGS3-2	1310	1316	MBS	CAACTG	MYB binding site involved in drought-inducibility
BnGS3-2	1364	1370	TCT-motif	TCTTAC	part of a light responsive element
BnGS3-2	1480	1474	MBS	CAACTG	MYB binding site involved in drought-inducibility
BnGS3-2	1820	1827	GATA-motif	GATAGGA	part of a light responsive element
BnGS3-2	1857	1848	TC-rich repeats	ATTCTCTAAC	cis-acting element involved in defense and stress responsiveness
BnGS3-2	1925	1919	Box 4	ATTAAT	part of a conserved DNA module involved in light responsiveness
BnGS3-2	1930	1924	ARE	AAACCA	cis-acting regulatory element essential for the anaerobic induction
BnGS3-3	63	69	ARE	AAACCA	cis-acting regulatory element essential for the anaerobic induction
BnGS3-3	203	195	AE-box	AGAAACAA	part of a module for light response
BnGS3-3	206	215	TC-rich repeats	ATTCTCTAAC	cis-acting element involved in defense and stress responsiveness
BnGS3-3	271	277	ARE	AAACCA	cis-acting regulatory element essential for the anaerobic induction
BnGS3-3	288	280	GA-motif	ATAGATAA	part of a light responsive element
BnGS3-3	399	390	ABRE	CGTACGTGCA	cis-acting element involved in the abscisic acid responsiveness
BnGS3-3	401	395	G-box	TACGTG	cis-acting regulatory element involved in light responsiveness
BnGS3-3	703	697	CCAAT-box	CAACGG	MYBHv1 binding site
BnGS3-3	712	706	MBS	CAACTG	MYB binding site involved in drought-inducibility
BnGS3-3	985	995	GATA-motif	AAGATAAGATT	part of a light responsive element
BnGS3-3	1020	1030	GATA-motif	AAGATAAGATT	part of a light responsive element
BnGS3-3	1035	1030	ABRE	ACGTG	cis-acting element involved in the abscisic acid responsiveness
BnGS3-3	1035	1041	G-Box	CACGTT	cis-acting regulatory element involved in light responsiveness
BnGS3-3	1268	1276	LAMP-element	CTTTATCA	part of a light responsive element
BnGS3-3	1313	1304	ABRE	CGCACGTGTC	cis-acting element involved in the abscisic acid responsiveness
BnGS3-3	1315	1309	G-box	CACGTG	cis-acting regulatory element involved in light responsiveness
BnGS3-3	1411	1420	ABRE	CGCACGTGTC	cis-acting element involved in the abscisic acid responsiveness
BnGS3-3	1413	1407	G-box	CACGTG	cis-acting regulatory element involved in light responsiveness
BnGS3-3	1584	1578	MBS	CAACTG	MYB binding site involved in drought-inducibility
BnGS3-3	1716	1723	GCN4_motif	TGAGTCA	cis-regulatory element involved in endosperm expression
BnGS3-3	1802	1811	TCA-element	CCATCTTTTT	cis-acting element involved in salicylic acid responsiveness
BnGS3-3	1810	1804	GT1-motif	GGTTAA	light responsive element
BnGS3-4	54	48	ARE	AAACCA	cis-acting regulatory element essential for the anaerobic induction
BnGS3-4	205	211	TGA-element	AACGAC	auxin-responsive element
BnGS3-4	210	216	MBS	CAACTG	MYB binding site involved in drought-inducibility
BnGS3-4	229	237	AE-box	AGAAACAA	part of a module for light response
BnGS3-4	384	389	CGTCA-motif	CGTCA	cis-acting regulatory element involved in the MeJA-responsiveness
BnGS3-4	412	418	GT1-motif	GGTTAA	light responsive element
BnGS3-4	446	440	CCAAT-box	CAACGG	MYBHv1 binding site
BnGS3-4	503	509	LTR	CCGAAA	cis-acting element involved in low-temperature responsiveness
BnGS3-4	596	591	CGTCA-motif	CGTCA	cis-acting regulatory element involved in the MeJA-responsiveness
BnGS3-4	1098	1091	GT1-motif	GGTTAAT	light responsive element
BnGS3-4	1165	1159	GT1-motif	GGTTAA	light responsive element
BnGS3-4	1447	1441	GT1-motif	GGTTAA	light responsive element
BnGS3-4	1482	1489	GT1-motif	GGTTAAT	light responsive element
BnGS3-4	1595	1588	P-box	CCTTTTG	gibberellin-responsive element
BnGS3-4	1666	1660	ARE	AAACCA	cis-acting regulatory element essential for the anaerobic induction
BnGS3-4	1946	1954	chs-CMA1a	TTACTTAA	part of a light responsive element
BnGS3-5	72	78	Box 4	ATTAAT	part of a conserved DNA module involved in light responsiveness
BnGS3-5	95	104	TC-rich repeats	GTTTTCTTAC	cis-acting element involved in defense and stress responsiveness
BnGS3-5	114	120	Box 4	ATTAAT	part of a conserved DNA module involved in light responsiveness
BnGS3-5	153	148	CGTCA-motif	CGTCA	cis-acting regulatory element involved in the MeJA-responsiveness
BnGS3-5	300	307	GCN4_motif	TGAGTCA	cis-regulatory element involved in endosperm expression
BnGS3-5	368	362	TCT-motif	TCTTAC	part of a light responsive element
BnGS3-5	583	572	GATT-motif	CTCCTGATTGGA	part of a light responsive element
BnGS3-5	594	587	GCN4_motif	TGAGTCA	cis-regulatory element involved in endosperm expression
BnGS3-5	635	629	GT1-motif	GGTTAA	light responsive element
BnGS3-5	648	639	GATA-motif	AAGGATAAGG	part of a light responsive element
BnGS3-5	662	653	ABRE	GACACGTGGC	cis-acting element involved in the abscisic acid responsiveness
BnGS3-5	782	792	AT-rich element	ATAGAAATCAA	binding site of AT-rich DNA binding protein (ATBP-1)
BnGS3-5	895	901	TGA-element	AACGAC	auxin-responsive element
BnGS3-5	1159	1165	ARE	AAACCA	cis-acting regulatory element essential for the anaerobic induction
BnGS3-5	1222	1216	ARE	AAACCA	cis-acting regulatory element essential for the anaerobic induction
BnGS3-5	1331	1325	TGA-element	AACGAC	auxin-responsive element
BnGS3-5	1470	1477	GATA-motif	GATAGGG	part of a light responsive element
BnGS3-5	1557	1550	GT1-motif	GGTTAAT	light responsive element
BnGS3-5	1583	1574	TC-rich repeats	ATTCTCTAAC	cis-acting element involved in defense and stress responsiveness
BnGS3-5	1679	1685	CCAAT-box	CAACGG	MYBHv1 binding site
BnGS3-5	1753	1746	MRE	AACCTAA	MYB binding site involved in light responsiveness
BnGS3-5	1803	1809	ARE	AAACCA	cis-acting regulatory element essential for the anaerobic induction
BnGS3-5	1836	1830	Box 4	ATTAAT	part of a conserved DNA module involved in light responsiveness
