# Supplementary material for: Genome-Wide Identification of the GS3 Gene Family and the Influence of Natural Variations in BnGS3-3 on Salt and Cold Stress Tolerance in Brassica napus
Source: Plants (Basel). 2025 Apr 7;14(7):1145. doi: 10.3390/plants14071145 (PMC11991296; doi:10.3390/plants14071145)
Supplement: Supplementary file 1 [file plants-14-01145-s001.zip › Table S3.xlsx]

## Sheet: Sheet1
Table S3. Segmental duplications of GS3 genes in Brassica napus and Ka/Ks ratios analysis
Gene1	Gene2	Ka_Ks	Selection pressure
BnGS3-1	BnGS3-2	0.353299	Purifying selection
BnGS3-1	BnGS3-3	0.296253	Purifying selection
BnGS3-1	BnGS3-4	0.326818	Purifying selection
BnGS3-1	BnGS3-5	0.397487	Purifying selection
BnGS3-2	BnGS3-3	0.184375	Purifying selection
BnGS3-2	BnGS3-4	0.299446	Purifying selection
BnGS3-2	BnGS3-5	0.762914	Purifying selection
BnGS3-3	BnGS3-4	0.280342	Purifying selection
BnGS3-3	BnGS3-5	0.264899	Purifying selection
BnGS3-4	BnGS3-5	0.342797	Purifying selection
