# Supplementary material for: Genome-Wide Identification of the GS3 Gene Family and the Influence of Natural Variations in BnGS3-3 on Salt and Cold Stress Tolerance in Brassica napus
Source: Plants (Basel). 2025 Apr 7;14(7):1145. doi: 10.3390/plants14071145 (PMC11991296; doi:10.3390/plants14071145)
Supplement: Supplementary file 1 [file plants-14-01145-s001.zip › Table S4.xlsx]

## Sheet: Sheet1
Table S4. The annotation of genes encoding BnGS3-3 and its predicted interacting proteins.
Gene Name	Gene ID	Gene annatation	Gene function	GO annatation
BnGS3-3	BnaC02G0103100ZS	Guanine nucleotide-binding protein subunit gamma 3 heterotrimeric	G-protein gamma-subunit involved in guard cell K+-channel regulation and morphological development.	GO:0007186 G protein-coupled receptor signaling pathway; GO:0009845 Seed germination; GO:0005886 Plasma membrane
AGG2	BnaA01G0296900ZS	Guanine nucleotide-binding protein subunit gamma 2	heterotrimeric G-protein gamma subunit 2(AGG2)	GO:0007186 G protein-coupled receptor signaling pathway; GO:0022622 Root system development; GO:0048527 Lateral root development; GO:0009926 Auxin polar transport; GO:0005886 Plasma membrane
XLG2-A03	BnaA03G0544100ZS	Extra-large guanine nucleotide-binding protein 2	extra-large GTP-binding protein 2	GO:0007186 G protein-coupled receptor signaling pathway; GO:0005886 Plasma membrane
ENS-BG	BnaA03G0544700ZS	Glucan endo-1,3-beta-glucosidase 7	O-Glycosyl hydrolases family 17 protein	GO:0007186 G protein-coupled receptor signaling pathway; GO:0005886 Plasma membrane
XLG1	BnaA04G0154400ZS	Extra-large guanine nucleotide-binding protein 1	encodes a novel G-alpha protein that shares similarity to plant, yeast, and animal G-alpha proteins at the C-terminus. It contains an N-terminus that is as large as the C-terminus, is a member of a small family, and is expressed in all tissues examined, including roots, leaves, stems, flowers, and fruits.	GO:0007186 G protein-coupled receptor signaling pathway; GO:0005886 Plasma membrane
GPA1	BnaA09G0571800ZS	Guanine nucleotide-binding protein alpha-1 subunit	Encodes an alpha subunit of a heterotrimeric GTP-binding protein. The active GTP-bound form of GPA1 binds to the GTG1 and GTG2 abscisic acid (ABA) receptors and appears to affect their GTPase and GTP-binding activity, and hence, ABA binding abilities. GPA1 is a positive regulator in ABA-mediated inhibition of stomatal opening. Plants with recessive mutant alleles have complex phenotypes including…	GO:0007186 G protein-coupled receptor signaling pathway; GO:0009845 Seed germination; GO:0005886 Plasma membrane
AGG1	BnaA04G0000600ZS	Guanine nucleotide-binding protein subunit gamma 1	heterotrimeric G protein gamma-subunit (AGG1) mRNA,	GO:0007186 G protein-coupled receptor signaling pathway; GO:0009845 Seed germination; GO:0022622 Root system development; GO:0048527 Lateral root development; GO:0009926 Auxin polar transport; GO:0005886 Plasma membrane
GB1	BnaC03G0746200ZS	Guanine nucleotide-binding protein subunit beta	Encodes the heterotrimeric G-protein beta subunit and is involved in organ shape. A significant fraction of the protein is found in the ER. Mutants carrying null alleles express similar fruit phenotypes, as seen in er plants, but differ from er in that the stem is only slightly shorter than that in the wild type, the pedicel is slightly longer than that in the wild type, and the leaves are rounde…	GO:0007186 G protein-coupled receptor signaling pathway; GO:0009845 Seed germination; GO:0022622 Root system development; GO:0048527 Lateral root development; GO:0005886 Plasma membrane
XLG2-C03	BnaC03G0746900ZS	Extra-large guanine nucleotide-binding protein 2	extra-large GTP-binding protein 2	GO:0007186 G protein-coupled receptor signaling pathway; GO:0005886 Plasma membrane
GCR1	BnaC06G0027800ZS	G-protein coupled receptor 1	1encodes a protein similar to G-coupled receptor with 7 transmembrane regions. Overexpression studies suggest this gene is involved in dormancy and flowering. Reduction of expression results in decreased sensitivity to cytokinin.	GO:0007186 G protein-coupled receptor signaling pathway; GO:0005886 Plasma membrane
